# Supplementary material for: Dietary Vitamin D Mitigates Coronavirus-Induced Lung Inflammation and Damage in Mice
Source: Viruses. 2023 Dec 15;15(12):2434. doi: 10.3390/v15122434 (PMC10748145; doi:10.3390/v15122434)
Supplement: Supplementary file 1 [file viruses-15-02434-s001.zip]

Archive with 1 entries (1 files):
- viruses-2742430-supplementary.pdf
